# Supplementary material for: Prevalence, causes, and factors associated with obstructed labour among mothers who gave birth at public health facilities in Mojo Town, Central Ethiopia, 2019: A cross-sectional study
Source: PLoS One. 2022 Sep 22;17(9):e0275170. doi: 10.1371/journal.pone.0275170 (PMC9499287; doi:10.1371/journal.pone.0275170)
Supplement: S1 Data — (XLS) [file pone.0275170.s004.xls]

## Sheet: b996fa1a52e040bc829c133d62c167b
UniqueKey	N1Age1	N5Didyouhaveyourownincome	N6IftheansuwerisYeswhatisyourocupation	N7DistancefromHealthcarefacility	N201howmanychilddidyouhave	N202Previouslastbirthwithgreatherthan4Kg	N203DidyouhaveANCvist	N206Ifcomefromotherfacilityreferalmeans	N3Educationalstatus	N107didyouhaveinformationonANCanddeliveryservicewasgiveathealthf	N20ifyesNumberofANCvist	N102resedence	N104	N205Wheredidyoufollowup	N208DoesPartographyisproperlyfilled	N209Totaltimeonlabour1	N212Previousabnormalityanddifficultiyindeliversordangersingsduri	N213Ifyes	N214Didamotherhavecompication	N215Ifyeswhatwasthecomplication	PreviousknownChronicdisesescodtionorchroniccondtitionsdassociate	N207Diagnosisofmotherduringlabour	N210Modeofdelivery	N211IndicationforsurgeryifthereisCSorLaparatomy	N217APGARscoreforthebaby	N218BabyweightinKilogram	N219didthefetushavecomplication	N220Complicationofthefetus
1	4	No	4	5	4	Yes	Yes	0	0	No	0	1	4	1	0	0	No		No		No	0	0		2	2	No
2	1	No	4	1	2	Yes	Yes	0	0	Yes	3	1	0	1	2	0	Yes	0	No		Yes	0	0		2	1	Yes	0
3	1	No	4	0	1	No	Yes	0	2	Yes	3	0	0	1	0	0	No		Yes	5	No	0	0		2	2	No
4	1	Yes	0	0	1	No	Yes	1	3	Yes	3	0	0	1	0	0	Yes	5	No		No	7			2	2	Yes	0
5	1	No	4	1	0	No	Yes		1	Yes	2	1	4	0	0	0	Yes	0	No		No	0	0		4	2	Yes	5
6	2	Yes	2	1	3	No	Yes		3	Yes	2	0	1	0	1	0	Yes	4	No		No	0	1		3	3	No
7	1	Yes	1	1	0	No	Yes	0	3	Yes	3	0	0	1	1	1	Yes	4	Yes	1	No	0	0		1	1	No
8	1	No	4	3	0	No	Yes	0	0	Yes	0	1	2	1	2	3	No		No		No	3	2	1	3	3	Yes	0
9	2	No	4	1	1	No	Yes	1	1	Yes	3	0	0	1	0	1	Yes	6	No		No	0	2	0	2	2	No
10	1	No	4	0	0	No	Yes	1	1	Yes	3	0	0	1	1	0	No		No		No	0	1		2	2	No
11	4	No	4	2	5	Yes	No	1	0	No		1	0		1	3	No		Yes	5	No	3	2	1	2	2	Yes	0
12	2	No	4	3	4	No	Yes	1	1	Yes	0	1	0	1	2	2	No		No		No	2	2	3	2	2	No
13	2	No	4	0	0	No	Yes	0	1	Yes	3	0	1	1	0	2	No		No		No	5	1		1	1	Yes	6
14	0	Yes	2	3	2	No	Yes	0	0	Yes	3	0	1	1	1	3	No		Yes	1	No	7	2	7	1	2	No
15	1	No	4	2	4	Yes	Yes	0	1	No	3		1	1	1	2	No		No		No	8	2	2	2	3	No
16	1	No	4	1	0	No	Yes	0	1	Yes	3	1	0	1	2	3	No		No		No	2	2	3	2	2	No
17	3	No	4	1	0	No	Yes	0	0	Yes	3	0	0	1	0	1	Yes	6	No		No	0	0		1	1	Yes	4
18	2	Yes	0	0	0	No	Yes	0	2	Yes	2	1	0	1	0	0	No		No		No	12	0		2	2	Yes	0
19	0	No	4	0	0	No	Yes	0	2	Yes	2		0	1	1	0	No		No		No	5	0		1	2	No
20	0	No	4	0	2	No	Yes	0	1	Yes	2	0	0	1	1	1	No		No		Yes	0	1		2	2	No
21	2	No	4	0	2	No	Yes	0	0	Yes	2				0	1	No		No		No				2	2	No
22	1	No	4	0	1	No	Yes		3	Yes	2	0	0	0	1	0	No		No		No	0	0		2	3	No
23	0	No	4	0	0	No	Yes	0	0	Yes	2	1	0	1	2	0	No		No		No	0	0		1	1	Yes	4
24	2	No	4	1	0	No	Yes	0	1	Yes	1	1	0	1	1	1	No		Yes	1	No	0	0		1	2	No
25	3	Yes	2	0	1	No	Yes		3	Yes	3	0	3	0	1	0	No		No		No	0	0		2	2	No
26	2	No	4	0	1	No	Yes	0	1	Yes	2	1	1	1	1	0	Yes	7	No		No	0	0		1	2	No
27	2	Yes	1	2	2	No	Yes	0	0	Yes	3	0	2	1	0	0	No		No		No	0	0		2	2	No
28	1	No	4	0	0	No	Yes	0	1	Yes	2		0	1	1	1	No		No		No	7	0		2	2	No
29	2	No	4	1	0	No	Yes		0	Yes	3		0	0	2	1	No		No		No	5	2	7	2	2	No
30	1	No	4	4	0	No	Yes	0	1	Yes	0	1	4	1	2	3	No		No		Yes	3	2	1	3	3	No
31	0	No	4	2	0	No	Yes	0	1	Yes	2	1	2	1	2	3	No		No		Yes	3	2	1	2	2	No
32	1	Yes	3	0	0	No	Yes	0	2	Yes	3	0	0	1	1	0	No		No		No	0	0		1	2	No
33	3	No	5	0	1	No	Yes		2	Yes	3	0	0	0	1	0	Yes	6	No		No	0			1	2	No
34	3	No	4	2	1	No	Yes	0	0	Yes	1	1	0	1	1	0	No		No		No	0	0		2	2	No
35	2	Yes	1	0	1	No	Yes	0	3	Yes	3	0	0	1	1	1	No		No		No	0	0		1	2	No
36	1	Yes	2	1	1	No	Yes	0	1	Yes	3	0	0	0	1	1	No		No		No	7	0		2	1	Yes	0
37	3	No	4	0	1	No	Yes	0	1	Yes	3	1	0	1	1	0	No		Yes	0	No	0	0		2	2	No
38	2	Yes	2	0	1	No	Yes	0	1	Yes	3	0	2	1	1	0	Yes	3	No		Yes	8	2	3	2	2	No
39	2	Yes	0	0	1	No	Yes	0	1	Yes	3	1	1	1	1	1	No		No		Yes	8	2	2	2	2	No
40	1	No	4	0	1	No	Yes	0	2	Yes	2	0	0	1	1	1	No		No		No	0	0		3	2	No
41	2	No	4	1	0	No	Yes	1	1	Yes	3	1	0	0	1	0	No		No		No	0	0		2	2	No
42	2	No	4	0	1	No	Yes	0	1	Yes	2	0	0	1	0	0	No		Yes		No	12	2	10	1	1	Yes	4
43	1	No	4	1	0	No	Yes	0	1	Yes	3	0	0	1	0	1	No		No		Yes	0	1		2	2	Yes	0
44	0	No	4	5	0	No	Yes	0	1	No	1	1	0	1	0	4	No		Yes	2	No	3	2	1	0	2	Yes	0
45	0	No	4	0	0	No	Yes		1	Yes	3	0	0	0	0	0	No		No		No	0	1		1	2	Yes	2
46	2	Yes	1	1	1	No	Yes	0	2	Yes	3	0	0	1	0	0	Yes	4	No		Yes	0	0		2	2	Yes	0
47	4	No	4	4	3	Yes	Yes	0	0	Yes	0	1	1	1	2	3	Yes	0	Yes	5	No	1	0		2	2	No
48	1	No	4	1	0	No	Yes		0	Yes	3	1	2	0	0	2	No		Yes	0	No	1	0		1	2	No
49	1	Yes	0	1	0	No	Yes	0	2	Yes	3				1	4	No		Yes	1	No	6	2	6	4	2	Yes	3
50	1	Yes	2	0	0	No	Yes		4	Yes	3	0	0	0	0	0	No		No		No	0	0		2	2	No
51	0	No	4	0	0	No	Yes	0	1	Yes	3	1	4	1	0	1	No		Yes	5	No	0	0		2	2	No
52	4	Yes	3	0	1	No	Yes		2	Yes	3	0	1	0	0	3	Yes	0	No		No	0	0		2	2	Yes	0
53	1	Yes	0	0	0	No	Yes		4	Yes	3	0	0	0	1	0	No		No		Yes	0	2	0	2	2	No
54	1	No	4	3	1	No	Yes	0	1	Yes	3	1	0	1	0	2	Yes	5	No		Yes	0	0		1	2	No
55	2	No	4	1	0	No	Yes		1	Yes	3	1	0	0	0	3	No		No		Yes	0	1		2	2	No
56	0	Yes	3	0	0	No	Yes		2	Yes	1	0	2	0	0	0	No		No		No	0	0		1	0	Yes	4
57	1	No	4	2	0	No	Yes	0	1	Yes	2	1	0	1	0	0	Yes	5	No		No	0	0		2	2	No
58	1	Yes	0	0	0	No	Yes	1	3	Yes	0	0	2		1	1	No		No		No	7	0		2	2	No
59	0	Yes	2	0	0	No	Yes	0	2	Yes	3	0	2	1	0	0	Yes	6	No		No	0	0		3	2	Yes	2
60	1	Yes	0	0	0	No	Yes		2	Yes	3	0	0	0	0	0	No		No		No	0	0		2	3	No
61	1	Yes	0	1	0	No	Yes		2	Yes	3	1	0	0	1	0	No		No		No	5	2	10	3	2	No
62	1	No	4	0	0	No	Yes	0	2	Yes	3	0	2	1	0	1	No		No		No	7	0		2	2	No
63	1	No	4	0	1	No	Yes		1	Yes	3	1	2	0	1	0	No		No		No	0	0		2	2	No
64	1	Yes	0	0	0	No	Yes	0	2	Yes	3	0	2	1	0	1	Yes	4	Yes	5	No	0	1		2	2	Yes	2
65	3	No	4	0	4	No	Yes	0	1	Yes	1	1	0	1	3	0	Yes	7	No		No	0	0		1	2	No
66	2	No	4	3	4	No	Yes	0	1	Yes	0	1	1	1	1	0	No		No	0	No	0	0		2	2	No
67	2	Yes	3	0	1	No	Yes	0	4	Yes	1	0	0	1	0	0	No		No		No	0	0		2	2	No
68	4	No	4	4	4	No	Yes	0	1	No	0	1	1	1	1	0	No		No		No	3	0		1	3	No
69	1	Yes	3	0	0	No	Yes	0	3	Yes	3	0	0	1	1	2	Yes	1	Yes	1	No	0	0		2	2	No
70	2	Yes	2	1	0	No	Yes	0	2	Yes	3	1	0	1	1	1	Yes	1	No		No	0	0		2	2	Yes	0
71	4	No	4	2	2	Yes	No	1	0	Yes		1	4		2	2	Yes	0	Yes	1	No	3	2	1	4	2	Yes	3
72	4	No	4	2	2	No	Yes	0	0	Yes	2	1	0	1	2	1	No		No		Yes	0	0		3	2	No
73	2	No	4	2	4	Yes	Yes	0	0	Yes	3	1	4	1	2	0	Yes	1	No		No	6	0		4	1	Yes	3
74	4	No	4	1	2	No	Yes		1	Yes	0	1	0	0	1	1	Yes	5	No		No	0	0		2	2	No
75	2	Yes	2	1	1	No	Yes	0	2	Yes	3	1	0	1	1	1	No		No		No	0	0		3	2	No
76	2	No	4	2	2	No	Yes	0	1	Yes	3	1	0	1	0	0	Yes	6	No		No	0	0		3	2	No
77	3	Yes	0	0	0	No	Yes	0	4	Yes	3	0	0	1	0	0	No		Yes	5	Yes	0	0		3	3	No
78	2	No	4	1	2	No	No	0	1	Yes		1	2		0	1	No		No		No	5	0		1	3	No
79	3	No	4	2	2	No	No	0	1	Yes	0	0	0	1	0	0	No		No		No	0	0		2	2	No
80	1	No	4	1	2	No	Yes		1	Yes	3	0	0	0	0	0	No		No		No	0	0		2	2	No
81	4	No	4	2	1	No	Yes	0	0	No	0	1	4	1	1	3	Yes	5	No		No	3	2	1	3	3	No
82	1	No	4	1	2	No	Yes	0	1	Yes	1	0	0	1	0	0	No		Yes	5	No	11	2	1	2	2	No
83	3	Yes	2	1	1	No	Yes		1	Yes	2	0	0	0	1	0	Yes	3	No		No	8	2	2	3	2	No
84	1	Yes	3	0	0	No	Yes		3	Yes	3	0	0	0	0	2	No		No		No	0	0		2	2	No
85	2	Yes	3	0	1	No	Yes	0	1	Yes	3	0	4	1	0	0	No		Yes	0	No	0	0		3	2	No
86	2	Yes	1	0	2	No	Yes	0	4	Yes	3	0	0	1	2	0	No		Yes	5	No	7	2	5	2	1	Yes	4
87	1	No	5	0	1	No	Yes	0	1	Yes	3	0	0	1	1	2	Yes	7	No		No	3	2	1	2	3	No
88	3	No	4	3	4	No	Yes	0	0	Yes	3	1	0	1	1	0	No		No		No	0	1		1	2	No
89	4	Yes	2	0	1	No	Yes	0	3	Yes	2	0	0	1	0	0	Yes	4	No		No	0	0		2	2	No
90	1	No	4	0	0	No	Yes	1	2	Yes	3	0	0	1	0	0	Yes	6	No		No	0	0		1	2	No
91	1	Yes	4	0	0	No	Yes	0	3	Yes	3	0	0	1	0	2	No		No		No	0	0		2	2	No
92	3	No	4	2	0	No	Yes	1	0	Yes	0	1	0	1	0	3	Yes	5	No		No	3	2		3	2	No
93	0	No	4	0	0	No	Yes	0	1	Yes	1	0	2	1	0	0	No		Yes	2	Yes	0	0		2	2	No
94	3	No	4	2	4	No	Yes	0	1	Yes	2	1	0	1	0	1	No		No		No	0	0		2	2	No
95	2	No	4	2	4	No	Yes	0	1	Yes	1	1	2	1	1	1	No		Yes	1	Yes	3	2	1	1	2	No
96	1	No	4	2	3	Yes	Yes	0	0	Yes	3				1	1	No		Yes	5	No				2	2	No
97	1	Yes	1	1	0	No	Yes	0	3	Yes	3	0	0	1	1	1	Yes	4	Yes	1	No	5	0		1	1	Yes	4
98	2	No	4	1	0	No	No	1	1	Yes		0	1		0	0	Yes	0	Yes	1	No	6	0		4	2	Yes	3
99	1	Yes	2	0	0	No	Yes	0	3	Yes	3	0	1	1	0	0	No		No		No	0	0		2	2	No
100	1	Yes	0	1	0	No	Yes	0	3	Yes	2	0	0	1	0	0	No		Yes	1	No	0	0		2	3	No
101	1	Yes	3	0	0	No	Yes	0	2	Yes	2	0	0	1	0	0	Yes	0	No		No	0	0		1	2	Yes	0
102	3	Yes	0	0	0	No	Yes	0	4	Yes	3	0	0	1	0	0	Yes	6	No		Yes	4	2	5	2	2	No
103	0	No	4	3	0	No	Yes	0	1	Yes	3	1	0	1	0	2	Yes	5	Yes	1	Yes	3	2	1	1	2	No
104	3	Yes	1	0	0	No	Yes	0	4	Yes	3	0	0	0	0	0	No		No		Yes	0	2	0	2	2	No
105	2	Yes	3	0	0	No	Yes	0	4	Yes	3	0	0	1	0	3	No		No		No	3	2	1	3	2	No
106	1	No	4	0	0	No	Yes	0	1	Yes	3	0	0	1	2	0	No		No		No	7	2	5	2	2	No
107	1	No	4	4	1	No	No	1	1	Yes		1	4		2	2	No		Yes		No	10	2	11	4	2	Yes	3
108	1	Yes	0	0	0	No	Yes	0	4	Yes	3	0	2	1	0	0	Yes	6	No		No	0	2		3	2	No
109	0	No	4	2	4	No	Yes	0	1	Yes	2	1	0	1	1	1	Yes		No		No	1	2	3	2	2	No
110	1	Yes	0	0	1	No	Yes	0	1	Yes	3	1	1	1	2	0	No		No		No	8	2	2	3	2	No
111	2	No	4	1	1	No	Yes	1	2	Yes	0	1	0	1	2	2	No		No		No	1	2	3	2	2	No
112	1	No	4	4	0	No	Yes	0	0	Yes	2	1	4	1	1	1	Yes	5	No		No	5	2		2	2	No
113	2	No	4	0	1	No	Yes	1	2	Yes	3	0	0	0	2	0	Yes	4	No		No	8	2		2	2	No
114	2	Yes	1	0	0	No	Yes	0	4	Yes	3	0	0	1	0	1	Yes	4	Yes	1	No	1	2	3	2	2	No
115	1	No	5	1	0	No	Yes	0	2	Yes	2	0	1	1	1	0	Yes	1	No		No	0	0		2	1	Yes	4
116	4	No	4	2	4	No	Yes	0	0	Yes	2	1	4	1	0	1	No		No		Yes	0	0		2	2	Yes	0
117	2	No	4	2	3	Yes	Yes	0	1	Yes	3	0	1	1	1	1	Yes	6	No		No	4	2	5	2	2	No
118	0	No	4	0	1	No	Yes	0	1	Yes	2	1	2	1	2	2	Yes	5	No		No	3	2	1	2	3	Yes	0
119	2	Yes	0	0	0	No	Yes	0	4	Yes	3	0	2	1	1	1	No		No		No	0	0		3	2	No
120	1	Yes	4	2	0	No	Yes	0	2	Yes	3	0	0	1	0	0	Yes	6	No		No	0	1		2	2	Yes
121	2	No	4	0	0	No	Yes	0	1	Yes	3	1	4	1	0	0	No		No		Yes	9	0		1	2	Yes	0
122	1	No	4	1	0	No	Yes	0	1	Yes	3	1	2	1	0	1	No	1	No		No	0	0		2	2	No
123	2	No	4	0	0	No	Yes		2	Yes	3	0	0	0	0	0	No		No		No	0	0		2	2	No
124	3	Yes	0	1	2	No	Yes		4	Yes	3	0	0	0	0	0	No		Yes		No	0	0		2	2	No
125	1	Yes	3	0	0	No	Yes	1	0	Yes	0	0	2	0	0	0	Yes	2	Yes		No	6	0		4	3	Yes	3
126	2	Yes	3	1	0	No	Yes	0	1	Yes	3	0	0	1	0	0	No		Yes	5	No	0	0		2	2	No
127	3	Yes	2	1	1	No	Yes	0	1	Yes	2	0	0	1	1	0	Yes	7	No		No	0	0		3	2	No
128	1	Yes	3	0	0	No	Yes	0	3	Yes	3	0	0	1	0	2	No		No		No	0	0		2	2	No
129	2	Yes	3	0	1	No	Yes	0	1	Yes	3	1	4	1	0	0	No		Yes	1	No	0	0		3	2	No
130	2	Yes	1	0	2	No	Yes	0	4	Yes	3	0	0	1	2	0	No		No		No	5	0		2	1	Yes	0
131	1	No	4	0	2	Yes	Yes	0	1	Yes	0	0	0	1	1	0	Yes	7	No		No	4	0		2	3	No
132	3	No	4	3	5	Yes	Yes	0	0	Yes	0	1	4	1	1	3	No		No		No	3	2	1	1	2	No
133	4	Yes	2	0	1	Yes	No		3	Yes	2	0	1	0	0	0	No		No		No		0		2	2	No
134	1	No	4	0	0	No	Yes		2	Yes	0	0	0	0	0	0	Yes	6	No		No	9	0		1	2	No
135	1	Yes	0	0	0	No	Yes		3	Yes	3	0	0	0	0	2	No		No		No	7	0		2	2	No
136	3	No	4	2	0	No	No	1	0	Yes		1	0		0	0	Yes	5	No		No	0	0		3	2	No
137	0	No	4	1	0	No	Yes		1	Yes	1	1	0	0	0	3	No		No		Yes	2	2	3	2	3	No
138	3	No	4	2	4	No	Yes	0	1	Yes	2	0	0	1	0	1	No		No		No	0	0		2	2	No
139	0	No	4	1	0	No	Yes	1	1	Yes	0	0	0	1	1	4	Yes	7	No		No	3	2	1	2	2	No
140	3	Yes	3	0	0	No	Yes	0	2	No	2	0	0	1	0	0	No		No		No	0	0		2	2	No
141	1	Yes	1	0	0	No	Yes		4	Yes	2	0	0	0	0	0	No		No		No	0	0		2	2	No
142	0	No	4	0	0	No	Yes	0	1	Yes	3	0	0	1	0	2	No		No		No	0	0		3	2	No
143	0	No	4	2	0	No	Yes	0	1	Yes	3	1	0	1	1	0	No		No		Yes	7	0		2	2	No
144	1	No	4	0	0	No	Yes		3	Yes	3	0	0	0	0	0	No		Yes	1	No	0	1		2	2	No
145	1	No	4	0	0	No	Yes	0	1	Yes	2	1	0	1	1	1	No		No		No	7	0		2	2	No
146	1	Yes	0	0	0	No	Yes		3	Yes	3	0	0	0	1	0	Yes	4	No		No	0	0		1	2	No
147	1	Yes	2	0	0	No	Yes	0	3	No	3	0	2	1	1	0	No		Yes	1	No	0	0		2	1	Yes	4
148	4	No	4	1	4	No	Yes	0	1	Yes	2	0	0	1	1	0	Yes	7	No		No	0	0		2	2	No
149	1	No	4	0	1	No	Yes		1	Yes	2	0	0	0	2	0	Yes	5	No		No	8	2	2	3	2	No
150	3	No	4	0	3	No	Yes	0	1	Yes	3	1	0	1	2	0	Yes	1	No		No	12	2	2	3	2	No
151	1	No	4	0	0	No	Yes	0	0	Yes	3	0	0	1	0	1	Yes	7	No		No	0	0		2	2	Yes
152	1	Yes	1	0	0	No	Yes		4	Yes	3	0	2	0	1	0	No		No		No	0	2	0	2	2	No
153	1	No	4	0	0	No	Yes	1	1	Yes	3	0	0	1	1	0	No		No		No	0	0		2	2	No
154	1	No	4	0	1	No	Yes		1	No	2	0	0	0	0	1	Yes	5	No		No	0	1		2	2	No
155	1	Yes	2	0	1	No	Yes		1	Yes	3	0	0	0	0	0	No		No		No	0	0		3	2	No
156	1	No	4	4	2	No	No	0	0	Yes		1	0	1	0	1	Yes	1	Yes	1	No	10	0		4	1	Yes	1
157	1	Yes	5	0	0	No	Yes	0	3	Yes	2	0	2	1	0	0	No		Yes	5	No	5	1		1	1	Yes	4
158	2	No	4	3	1	No	Yes	0	1	Yes	3	1	0	1	2	4	Yes	7	No		No	1	0	0	4	2	Yes	3
159	4	Yes	2	1	2	No	Yes	0	2	Yes	3	0	2	1	1	0	No		Yes	0	No	9	2	0	2	2	No
160	2	No	4	1	0	No	Yes	0	1	Yes	2	1	0	1	0	0	No		No		No	12	0		2	2	No
161	4	No	4	2	3	Yes	No	0	1	Yes		1	0	1	1	2	Yes	0	No		No	3	2		4	2	Yes	3
162	4	No	4	0	1	No	Yes	1	1	Yes	3	0	0	1	0	1	Yes	0	No		No	0	0		2	2	No
163	1	Yes	1		1	No	Yes		4	Yes	0	0	2	0	1	0	No		Yes	1	No	0	0		2	3	No
164	2	Yes	1	0	1	No	Yes		3	Yes	3	0	0	0	0	0	No		Yes	5	No		0		2	2	No
165	1	Yes	0	0	0	No	Yes	0	1	Yes	2	1	2	1	0	0	Yes	4	Yes	1	No	7	0		2	2	Yes	0
166	2	No	4	0	0	No	Yes		3	Yes	3	0	0	0	0	0	Yes	7	No		No	7	0		1	2	Yes	0
167	3	No	4	2	2	Yes	Yes	0	0	Yes	1	1	0	1	1	2	No		No		No		0		1	2	Yes	0
168	3	Yes	3	0	2	No	Yes	1	1	Yes	2	0	0	1	1	0	No		No		No	0	0		3	2	No
169	1	No	4	0	0	No	Yes	0	2	Yes	3	0	0	1	0	2	Yes	7	No		No	0	0		2	2	No
170	2	No	4	0	2	Yes	Yes	0	1	Yes	2	0	2	1	0	0	No		Yes	5	No	6	0		4	2	Yes	3
171	1	No	5	0	0	No	Yes	1	4	Yes	3	0	1	1	0	2	No		Yes	5	No	0	0		1	2	No
172	2	No	4	1	0	Yes	Yes	0	1	Yes	2	0	1	1	1	1	No		No		No	7	0		2	2	No
173	1	No	5	2	0	No	Yes	0	1	Yes	2	0	0	1	1	2	Yes	4	No		No	3	0		2	2	No
174	0	No	5	0	0	Yes	Yes	0	1	Yes	3	0	0	1	0	0	No		No		No	0	0		2	2	No
175	2	No	5	1	0	No	Yes	0	1	Yes	2	0	0	1	2	2	No		No		Yes	0	2	7	2	2	Yes	0
176	1	No	5	0	0	No	Yes	0	2	Yes	3	0	0	1	2	0	No		No		No	4	2	5	2	2	No
177	1	No	4	0	0	No	Yes	0	2	Yes	3	0	0	1	0	0	No		No		No	0	2	7	1	2	Yes	0
178	2	No	4	0	2	No	Yes	0	1	Yes	3	1	0	1	2	0	No		Yes	0	No	8	2	2	3	2	Yes	0
179	1	Yes	0	0	0	No	Yes	0	0	Yes	2	0	0	1	2	0	Yes	3	Yes	1	No	0	2	2	2	2	No
180	2	No	4	0	0	No	Yes	0	2	Yes	3	1	0	1	1	3	Yes	6	No		No	0	0		1	2	No
181	1	Yes	2	0	0	No	Yes	1	2	Yes	2	0	0	1	0	0	Yes	6	No		No	0	0		2	1	No
182	1	Yes	2	0	0	No	Yes		2	Yes	2	0	0	0	2	0	Yes	2	Yes	1	No	0	2	2	2	2	No
183	3	Yes	1	0	2	No	Yes	1	2	Yes	3	1	2	0	2	0	No		No		Yes	8	2	2	3	2	No
184	0	No	4	0	0	Yes	Yes		1	Yes	2	1	0	0	1	4	Yes	4	No		Yes	7	2	0	1	2	Yes	0
185	2	No	4	0	0	No	Yes	0	1	Yes	3	0	0	1	1	1	No		No		No	0	1		2	2	No
186	2	Yes	1	0	0	No	Yes	0	4	Yes	3	1	0	1	0	1	No		No		No	0	2	5	2	1	Yes	2
187	2	No	4	0	1	No	Yes	0	2	Yes	2	0	0	1	0	0	No		No		No	0	0		2	2	No
188	3	No	4	2	1	No	Yes	0	2	Yes	2	1	0		0	0	Yes	1	No		No				2	2	No
189	2	Yes	0	1	1	Yes	Yes	0	1	Yes	3	0	0	1	0	0	Yes	2	No		No	0	0		2	2	No
190	1	No	4	0	0	No	Yes	0	2	Yes	1	0	0	1	1	0	Yes	7	No		No	9	0		2	2	No
191	2	No	4	2	0	No	Yes	0	0	Yes	0	1	0	1	0	3	Yes	4	Yes	2	No	3	2	1	1	2	No
192	2	Yes	1	0	0	No	Yes		4	Yes	3	0	0	0	0	1	No		No		No	0	1		2	2	No
193	2	No	4	0	0	No	Yes		1	Yes	0	0	0	0	1	2	Yes	1	No		No	0	0		3	2	No
194	2	No	4	0	0	No	Yes	0	2	Yes	3	0	0	1	2	3	No	1	No	1	No	3	2	1	0	2	Yes	0
195	3	Yes	0	0	1	Yes	Yes		3	Yes	3	0	2	0	1	0	No	2	No		No	4	2	2	3	2	No
196	3	Yes	3	0	1	No	Yes	0	1	Yes	3				0	0	No		No		No	10	2	6	2	2	No
197	4	Yes	3	2	1	No	Yes		1	Yes	3	0	0	0	0	0	Yes	4	No		No	8	2	2	2	2	No
198	4	No	4	2	4	No	No	1	0	No		1	0		0	2	Yes	4	Yes	1	No	6	2	6	4	2	Yes	3
199	2	No	4	0	2	No	Yes		2	Yes	3	0	2	0	0	0	No		No		No	0	0		2	3	No
200	2	No	4	0	1	No	Yes		1	Yes	3	0	0	0	0	0	No		No		No	0	0		2	1	No
201	2	Yes	3	0	0	No	Yes	1	3	Yes	2	0	3	1	0	1	No		No		No	0	0		2	2	No
202	2	Yes	0	0	1	No	Yes		1	Yes	3	0	0	0	0	0	Yes	1	No		No	0	0		2	2	No
203	2	No	4	0	0	No	Yes		1	Yes	3	0	0	0	0	0	No		No		Yes	12	0		3	2	No
204	0	No	5	1	0	No	No	1	1	Yes		0	0		1	0	Yes	5	No		No	0	0		0	1	Yes	4
205	1	No	4	1	0	No	Yes	0	2	Yes	2	0	0	1	0	1	No		Yes	1	No	0	0		2	2	No
206	1	Yes	0	0	1	No	Yes		3	Yes	3	0	0	0	0	0	Yes	5	No		No	0	0		2	2	No
207	1	No	4	2	2	Yes	Yes	0	1	Yes	3	1	4	1	1	2	Yes	7	No		No	0	0		2	3	No
208	3	Yes	2	3	2	No	Yes	0	0	Yes	3	1	0	1	1	3	No		Yes	1	No	12	0		2	2	No
209	2	No	4	1	4	No	Yes		1	Yes	3	1	0	0	2	1	No		No		No	9	0		2	2	No
210	1	No	4	0	0	No	Yes		2	Yes	2	0	0	0	0	2	No		No		No	0	2	8	3	2	Yes	0
211	4	No	4	4	5	No	No	1	0	No		1	1		2	3	No		No		No	3	2	1	2	3	Yes	0
212	1	No	4	0	0	No	Yes	1	1	Yes	3	0	0	1	0	0	No		No		No	12	2	11	2	2	No
213	2	No	4	1	1	No	Yes	0	1	Yes	3	1	0	1	0	1	Yes	7	No		No	0	0		2	2	No
214	3	Yes	3	0	4	Yes	Yes	0	0	Yes	3	0	0	1	0	1	No		Yes		No	9	2	3	2	2	No
215	2	Yes	0	0	0	Yes	Yes	0	4	Yes	2	0	0	1	0	1	No		Yes	1	No	1	2	3	2	2	Yes	0
216	1	No	4	0	1	No	Yes	0	1	No	3	0	0	1	0	0	Yes	5	No		No	0	0		2	2	No
217	1	No	4	0	0	No	Yes	0	1	Yes	3	0	0	1	0	0	No		No		Yes	0	0		2	2	No
218	4	Yes	2	0	2	Yes	Yes	0	2	Yes	3	0	1	1	0	1	Yes	6	No		Yes	0	1		1	3	No
219	4	No	4	0	4	No	Yes	0	0	Yes	1	0	0	1	0	2	No		Yes		Yes	1	2	3	2	2	No
220	1	No	4	1	1	No	Yes	1	3	Yes	2	0	0	1	0	0	No		Yes	1	Yes	5	2	11	4	2	Yes	1
221	3	No	4	1	0	No	Yes	0	1	Yes	3	1	0	1	0	1	Yes	6	No		No	0	0		1	1	Yes	2
222	2	No	4	0	3	No	Yes		1	Yes	3	1	2	0	2	3	No		No		Yes	3	2	1	1	3	No
223	1	Yes	5	1	2	No	Yes	0	1	Yes	2	0	1	1	0	0	No		Yes		No	0	0		2	2	No
224	0	Yes	2	0	0	No	Yes	0	1	Yes	2	1	2	1	2	2	Yes	6	No		No	3	2	1	2	3	No
225	0	No	4	4	0	No	Yes	1	0	Yes	0	1	2	1	1	3	No		Yes	1	No	3	2	1	1	3	No
226	1	Yes	1	0	2	No	Yes		3	Yes	3	0	0	0	1	0	Yes	7	No		No	0	0		1	2	Yes
227	1	No	4	1	1	No	Yes	0	1	Yes	2	0	0	1	1	1	No		No		No	4	2	5	2	2	No
228	0	No	4	0	1	No	Yes		2	Yes	0	1	1	0	0	0	No		Yes	1	No	2	1		2	2	No
229	1	Yes	2	0	1	No	Yes		3	Yes	2	0	1	0	0	0	Yes	7	Yes	5	Yes	7	0		1	1	No
230	0	Yes	0	1	2	Yes	No		3	Yes	3	0	0	0	0	1	No		No		Yes	0	1		2	2	No
231	1	No	4	0	2	No	Yes		1	Yes	1	1	0	0	1	2	No		No		Yes	9	0		2	2	Yes	0
232	3	No	3	0	2	No	Yes	0	2	No	3	0	0	1	0	1	No		No		No	0	0		2	2	No
233	1	Yes	2	2	1	No	Yes	0	2	No	3	1	1	1		0	No		No		No	0	0		1	1	Yes
234	2	No	4	2	0	No	Yes	0	2	Yes	1	0	1	1	2	0	No		No		No	0	0		2	2	No
235	0	No	4	0	2	Yes	Yes		2	No	3	0	1	0	0	1	Yes	6	No		No	0	2	0	2	2	No
236	0	No	4	4	0	No	No	0	1	No		1	2		2	3	No		Yes	2	No	3	2	1	1	2	Yes	0
237	2	No	5	0	1	No	Yes	0	2	Yes	3	0	0	1	0	0	No		No		No	0	0		2	1	No
238	0	Yes	3	2	1	Yes	Yes		3	Yes	3	1	0	0	1	2	No		No		No	2	2	3	2	3	No
239	1	No	4	0	0	No	Yes	1	2	No	3	0	2	1	1	1	Yes	4	No		No	0	0		2	2	No
240	2	No	4	1	1	No	Yes	0	1	No	2	1	4	1	0	0	No		No		No	5	0		1	1	Yes	0
241	2	No	4	1	1	No	Yes	0	0	Yes	1	0	0	1	1	0	Yes	6	No		No	0	0		2	2	No
242	1	Yes	0	0	0	No	Yes	0	1	No	1	0	0	1	1	0	Yes	3	No		No	0	0		1	1	No
243	2	Yes	3	1	0	No	No	0	3	No	2	0	0	1	0	0	No		No		No	0	0		3	1	Yes	2
244	3	No	3	0	1	No	Yes	0	2	No	1	0	2	1	0	0	No		No		No	0	0		2	2	No
245	1	No	4	0	1	No	Yes	0	3	No	1	0	0	1	0	1	Yes	7	Yes	0	No	9	0		1	2	Yes	0
246	2	Yes	3	0	1	No	Yes		3	No	2	0	0	0	1	0	Yes	1	No	1	No	1	0		4	2	Yes	1
247	1	No	4	1	0	No	Yes		2	Yes	3	0	0	0	0	1	No		No		No	0	0		1	1	No
248	0	No	4	1	0	No	Yes		3	No	1	0	0	0	0	0	No		No		Yes	0	0		1	3	No
249	1	No	4	2	1	No	Yes	0	1	Yes	2	0	0	1	0	0	No		No		No	0	0		2	2	No
250	3	No	4	0	2	No	Yes	0	1	Yes	3	1	2	1	1	1	No		No		No	4	1		1	2	Yes	0
251	0	No	4	1	0	No	Yes	1	0	Yes	2	1	4	1	0	2	No		No		No	4	0		2	2	No
252	1	No	4	0	1	Yes	Yes	0	1	Yes	3	0	0	1	1	0	Yes	5	No		No	9	0		2	2	No
253	0	No	4	0	0	No	No	0	1	Yes	0	0	1	1	0	2	No		No		No	0	0		2	2	No
254	2	No	4	0	1	No	Yes	0	0	No	2	1	0	1	0	2	No		Yes	1	No	0	0		1	2	No
255	2	Yes	3	1	0	No	Yes	0	1	Yes	3	0	0	1	0	1	No		No		No	0	0		2	2	No
256	1	No	4	0	0	No	Yes	0	0	Yes	3	0	4	1	0	1	No		No		No	0	0		2	2	No
257	1	No	4	0	1	No	Yes		3	Yes	1	0	0	0	0	0	No		No		No	4	2	0	2	2	No
258	3	Yes	1	0	1	No	Yes	0	2	Yes	3	0	1	1	0	0	Yes	4	No		Yes	7	0		2	2	No
259	2	Yes	1	0	0	No	Yes		3	Yes	3	0	0	0	0	0	No		Yes	1	Yes	0	0		2	2	No
260	1	Yes	3	1	0	No	Yes	0	3	Yes	1	0	2	1	0	1	No		Yes	0	No	0	0		1	1	Yes	2
261	3	Yes	2	1	1	No	Yes		2	Yes	3	0	1	0	0	1	No		No		Yes	0	0		2	2	No
262	2	Yes	0	2	0	No	Yes	0	2	Yes	2	1	0	1	0	0	No		No		No	0	0		1	2	No
263	3	Yes	0	1	0	No	Yes		3	Yes	3	0	0	0	0	1	Yes	5	No		No	5	1		1	2	Yes	0
264	1	No	4	1	1	Yes	No	0	2	Yes	3	0	0	1	0	0	Yes	7	No		No	8	2	2	2	2	No
265	4	Yes	1	1	2	No	Yes		4	Yes	3	0	0		1	0	No		Yes		No				2	2	No
266	2	Yes	2	1	3	No	Yes	0	3	Yes	3	0	1	1	1	0	Yes	2	No		No	0	0		3	3	No
267	1	No	4	1	1	No	Yes	0	3	Yes	3	0	0	1	2	0	Yes	5	No		No		2	2	2	2	No
268	1	No	4	0	2	No	Yes	0	1	Yes	3	0	0	1	0	1	No		No		No	8	2	2	2	1	No
269	1	No	4	3	2	Yes	Yes	0	0	Yes	0	1	0	1	2	3	No		No		No	3	2	1	2	3	No
270	1	Yes	1	1	1	No	Yes		3	Yes	3	0	0	0	0	0	No		No		No	0	0		1	2	No
271	1	Yes	0	0	0	No	Yes		3	No	3	0	0	0	1	0	No		No		No	0	2	0	2	2	No
272	3	No	4	0	1	No	No	1	1	Yes	0	0	0	1	1	0	Yes	5	No		No	9	2	7	1	1	No
273	1	No	4	1	0	No	Yes	1	1	Yes	3	0	0	1	2	0	No		No		Yes	0	2	0	2	1	Yes	4
274	0	No	4	3	1	No	Yes	0	1	Yes	3	1	0	1	1	2	Yes	1	No		No	3	2	4	2	3	Yes	0
275	1	No	4	0	0	No	Yes	0	2	Yes	3	0	0	1	0	1	Yes	6	No		No	0	0	7	2	2	Yes	0
276	1	Yes	1	0	1	No	Yes		3	Yes	3	0	2	0	1	0	No		Yes	5	No	0	0		2	2	No
277	1	No	4	0	1	No	Yes		2	Yes	3	0	0	0	0	0	No		No		No	0	0		2	2	No
278	1	No	4	0	0	No	Yes		2	Yes	3	0	0	0	1	1	No		No		No	0	0		2	2	No
279	2	No	4	0	1	Yes	No	0	2	Yes		1	0	1	0	0	No		No		No	0	0		2	2	No
280	2	No	4	0	1	No	Yes	0	4	Yes	3	0	0	1	0	0	No		No		No	0	0		2	3	No
281	2	Yes	3	0	0	No	No	0	4	Yes	3	0	0	1	0	1	No		Yes	1	No	0	0		2	2	No
282	2	Yes	3	0	2	No	Yes	0	3	Yes	3	1	0	1	2	0	No		No		No	8	2	2	3	2	No
283	4	No	4	0	3	No	Yes	0	0	Yes	1	0	0	1	2	0	No		No		No	8	2	2	3	2	No
284	0	Yes	4	2	0	No	Yes	0	0	Yes	3	1	2	1	2	2	No	4	No		No	2	2	3	4	3	Yes	6
285	2	No	4	0	1	No	Yes		2	Yes	3	0	0	0	2	0	No	4	No		No	8	2		2	2	No
286	0	Yes	0	3	0	No	Yes		0	Yes	0	1	0	0	1	3	Yes	4	No		Yes	3	2		1	3	No
287	2	Yes	1	0	0	No	No	1	4	Yes		0	1		0	1	Yes	6	Yes	2	Yes	0	2	7	2	2	No
288	1	No	4	3	0	No	Yes	0	1	Yes	2	1	4	1	0	0	No	4	No		No	0	2		2	2	No
289	0	No	4	2	3	No	Yes	0	3	No	0	0	2	1	2	4	No		No		No	1	2	3	2	2	No
290	0	No	4	4	1	No	Yes	0	0	Yes	0	1	0	1	2	3	Yes	7	No		Yes	3	2	1	2	2	No
291	2	No	4	1	1	No	Yes	0	0	Yes	2	1	1	1	1	0	No		No		No	0	0		1	2	No
292	0	No	4	2	1	No	Yes		1	Yes	1	1	0	0	1	1	No	5	No		No	0	0		1	2	No
293	2	No	4	4	0	Yes	Yes	0	0	Yes	2	1	0	1	1	1	No		No		No	3	2	4	2	2	No
294	2	Yes	1	0	1	No	Yes		4	Yes	3	0	1	0	1	0	No		Yes	5	No	0	0		2	2	No
295	2	Yes	3	1	1	No	Yes	0	3	Yes	2	0	1	1	0	1	No		Yes	1	Yes		2	6	1	2	No
296	2	No	4	0	1	No	Yes		1	Yes	2	0	0	0	1	1	No	4	No		No	0	0		1	1	Yes	2
297	1	No	4	0	1	No	Yes	1	3	Yes	2	0	0	0	1	0	No		No		No	0	0		2	3	No
298	2	No	4	0	2	No	Yes		0	Yes	2	1	0	0	0	1	Yes	6	No		No	0	0		2	2	No
299	0	No	4	2	2	No	Yes	0	1	Yes	2	1	2	1	0	1	Yes	1	No		No	0	0		2	2	No
300	0	No	4	0	0	No	Yes	0	2	Yes	3	1	3	1	1	0	No		No		No	0	0		1	2	No
301	0	No	4	0	0	No	Missing		1	Yes	3	1	0	0	0	1	No		No		No	0	1		2	2	No
302	2	Yes	1	1	0	No	Yes		3	No	3	0	0	0	0	0	Yes	7	No		No	0	0		1	2	No
303	2	No	4	1	1	No	Yes	0	2	Yes	1	0	0	1	0	1	Yes	1	No		No	9	0		2	2	Yes
304	2	No	4	0	1	Yes	Yes		2	No	3	1	0	0	0	0	No		No		No	0	0		2	2	No
305	2	No	4	0	0	No	Yes		2	Yes	3	0	1	0	0	0	No		No		Yes	0	1		1	2	No
306	4	No	4	5	5	Yes	No	1	0	No		0	2		1	3	Yes	1	Yes	1	Yes	3	2	1	1	3	Yes	0
307	2	Yes	1	2	1	No	Yes		2	No	3	0	0	0	0	0	No		No		No	0	0		2	2	No
308	1	Yes	2	0	0	No	Yes	0	2	Yes	3	0	0	1	1	0	No		No		Yes	0	0		0	2	Yes	5
309	2	Yes	3	1	0	No	Yes	0	2	No	3	0	2	1	0	1	Yes	2	No		No	0	0		2	2	No
310	1	No	4	0	0	No	Yes	0	2	No	3	0	0	1	0	0	No		No		Yes	1	1	3	1	2	No
311	2	No	4	0	0	No	Yes		2	Yes	3	0	2	0	0	1	Yes		Yes	1	Yes	0	1		2	2	No
312	2	No	5	1	1	No	Yes	0	2	Yes	3	0	0	1	0	1	No		No		No	0	0		2	2	No
313	1	No	4	1	1	No	Yes	1	2	No	3	0	0	1	0	0	No		No		Yes	11	2	4	1	1	No
314	3	No	4	4	5	No	No	1	0	No		0	2		1	3	Yes	1	Yes	1	No	3	2	1	0	3	Yes
315	2	Yes	0	0	0	No	Yes		4	Yes	3	0	0	0	0	0	No		No		No	0	0		2	2	No
316	1	No	4	0	0	No	Yes		2	Yes	3	0	2	0	1	1	No		Yes	0	No	0	0		2	2	No
317	3	Yes	2	0	2	No	Yes	0	1	Yes	3				0	1	No		No		No				2	2	No
318	2	No	4	1	0	No	Yes		1	Yes	3	0	1	0	0	0	No		Yes	1	Yes	5	0		1	3	No
319	1	No	4	0	1	No	Yes	0	4	Yes	2				1	1	Yes	0	No		No				2	2	Yes
	1.63816
	1.65199
